# Supplementary material for: A haplotype-phased genome characterizes the genomic architecture and causal variants for RXf1 conferring resistance to Xanthomonas fragariae in strawberry (F. × ananassa)
Source: BMC Genomics. 2025 May 8;26:453. doi: 10.1186/s12864-025-11517-w (PMC12060388; doi:10.1186/s12864-025-11517-w)
Supplement: Supplementary file 1 — Supplementary Material 1. [file 12864_2025_11517_MOESM1_ESM.xlsx]

## Sheet: Supplementary table 1
Supplementary table 1. Marker information for fine mapping.
Name	FaFB2_6Ca	FaFB2_6Cb	F	R
XF_30.893-02	3483770	3310139	CTCAAGGAACAAGAAACTTTCCC	CCCGGAGCTTTCTTAAATATAAACC
XF_30.901-01	3491777	3318146	GCAGAGATGAAAGCGGAGAA	TGCCCTATAAATTCCTTCTGACC
AX-184535293	3501329	3327698	TGGGAAATGAAGAGTTCAGGCA	GGAAATAGAGTCAGGCGGCA
AX-184491488	3537375	3363744	AGGGGGATGGCACTTACTGA	AGAACATATACACACACAATCTGT
XF_30.971-01	3562631	3389000	ATCCACGCTGGATGCTT	CATGGCAT[C/T]CAAGCAAGTC
XF1HRM2	3727668	3554037	AAATGTCTCGTCCAAGCATA	GAGAGGACATGGCAATTTGA
AX-184211448	3699936	3526305	GACATTCATGCTCAACGTACGA	GACATTCATGCTCAACGTACGA

## Sheet: Supplementary table 2
Supplementary table 2. Genotyping results in three population using six markers
Family 14.100
Genotype	Field score	Marker
		AX-8263_01	XF_30.893-02	XF_30.901-01	XF_30.971-01	XF1HRM01	XF1HRM02									1	Resistant
100-109	0	1	1	1	3	3	1									3	Moderate Resistant
100-55	0	1	1	1	1	3	1									2	Susceptible
100-59	0	1	1	1	1	3	1										No DNA
k12-10	0	1	1	1	1	1	1
100-81	0	1	1	1	3	3	1
100-4	0	1	1	1	3	3	1
k12-10	0	1	1	1	1	1	1
100-124	0	1	1	1	3	3	1
100-77	0	1	1	1	3	1	1
100-59	0	1	1	1	3	1	1
k08-17	0.416667	3	3	1	3	3	1
100-36	0.625	1	1	1	3	3	1
100-42	0.625	1	1	1	1	3	1
100-10	0.625	1	1	1	3	3	1
100-41	0.625	1	1	1	3	3	1
100-16	0.625	1	1	1	3	3	1
100-18	0.625	1	1	1	3	3	1
100-58	0.625	1	1	1	3	3	1
100-25	0.625	1	1	1	3	3	1
100-106	0.625	1	1	1	3	1	1
100-69	0.625	1	1	1	3	1	1
100-88	0.625	1	1	1	3	1	1
100-49	0.833333	1	1	1	3	1	1
100-17	0.833333	1	1	1	3	1	1
100-37	0.833333	1	1	1	3	3	1
100-56	0.833333	1	1	1	3	3	1
13-77-5	0.9375	1	1	1	3	1	1
13-77-5	0.9375	1	1	1	1	1	1
13-78-57	1	1	1	1	3	3	1
13-78-57	1	1	1	1	1	3	1
100-12	1.25	1	1	1	1	3	1
100-57	1.25	1	1	1	3	1	1
100-78	1.25	1	1	1	3	3	1
100-31	1.25	1	1	1	3	3	1
100-120	1.25	1	1	1	3	1	1
100-19	1.25	1	1	1	3	1	1
100-105	1.25	1	1	1	3	1	1
100-82	1.25	1	1	1	3	1	1
100-9	1.25	1	1	1	3	1	1
100-123	1.25	1	1	1	1	1	1
100-13	1.25	1	1	1	3	3	1
100-117	1.25	1	1	1	3	1	1
100-11	1.25	1	1	1	3	3	1
100-33	1.25	1	1	1	1	1	1
100-105	1.25	1	1	1	3	1	1
100-79	1.66667	1	1	1	3	1	1
100-107	1.875	1	1	1	3	1	1
100-74	1.875	1	1	1	3	1	1
100-53	1.875	1	1	1	1	1	1
100-99	2.5	1	1	1	3	3	1
100-54	2.5	1	1	1	1	3	1
100-47	2.5	1	1	1	3	3	1
100-2	2.5	1	1	1	3	3	1
100-95	2.5	1	1	1	3	3	1
100-108	2.5	1	1	1	3	1	1
100-60	3.125	1	1	1	3	3	1
100-7	3.125	1	1	1	3	1	1
100-20	3.75	1	1	1	3	3	1
100-68	4.16667	2	2	2	2	2	2
100-118	4.375	1	1	1	3	1	1
100-97	4.375	2	2	2	2	2	2
100-63	5	2	2	2	2	2	2
100-87	5	1	1	1	1	3	1
100-94	5.625	1	1	1	3	3	1
100-92	5.625	1	1	1	3	1	1
100-90	6.25	1	1	1	3	1	1
treasure	6.78571	2	2	2	2	2	2
treasure	6.78571	2	2	2	2	2	2
100-15	7.5	2	2	2	2	2	2
100-122	7.5	2	2	2	2	2	2
100-125	7.5	2	2	2	2	2	2
100-75	7.5	2	2	2	2	2	2
100-96	8.125	2	2	2	2	2	2
100-52	8.33333	2	2	2	2	2	2
100-119	8.75	2	2	2	2	2	2
100-101	8.75	2	2	2	2	2	2
100-5	8.75	1	1	1	3	3	1
100-72	8.75	2	2	2	2	2	2
11.28-34	9.28571	2	2	2	2	2	2
11.28-34	9.28571	2	2	2	2	2	2
100-98	10	2	2	2	2	2	2
100-8	10	2	2	2	2	2	2
100-3	10.625	2	2	2	2	2	2
100-113	10.625	2	2	2	2	2	2
100-93	11.25	2	2	2	2	2	2
100-86	11.25	2	2	2	2	2	2
100-40	11.6667	2	2	2	2	2	2
100-83	11.875	2	2	2	2	2	2
earliglow	12.1875	1	2	2	2	1	2
winterstar	12.3333	2	2	2	2	2	2
100-26	12.5	2	2	2	2	2	2
100-6	12.5	2	2	2	2	2	2
100-89	12.5	2	2	2	2	2	2
100-110	12.5	2	2	2	2	2	2
100-91	12.5	2	2	2	2	2	2
100-62	12.5	2	2	2	2	2	2
100-23	13.125	2	2	2	2	2	2
100-38	13.125	2	2	2	2	2	2
100-51	13.75	2	2	2	2	2	2
100-84	13.75	2	2	2	2	2	2
100-130	13.75	2	2	2	2	2	2
fl127	13.75	2	2	2	2	2	2
100-30	13.75	2	2	2	2	2	2
100-28	14.375	2	2	2	2	2	2
100-104	14.375	2	2	2	2	2	2
100-112	15	2	2	2	2	2	2
100-116	15	2	2	2	2	2	2
festival	15	2	2	2	2	2	2
100-22	15	2	2	2	2	2	2
100-35	15	2	2	2	2	2	2
100-102	15	2	2	2	2	2	2
100-129	15	2	2	2	2	2	2
100-64	15.8333	2	2	2	2	2	2
100-48	16.25	2	2	2	2	2	2
100-114	16.25	2	2	2	2	2	2
100-39	16.25	1	1	1	3	1	1
100-111	16.25	2	2	2	2	2	2
100-34	16.875	2	2	2	2	2	2
100-100	17.5	2	2	2	2	2	2
100-45	17.5	2	2	2	2	2	2
100-61	17.5	2	2	2	2	2	2
100-61	17.5	2	2	2	2	2	2
100-121	17.5	2	2	2	2	2	2
100-45	17.5	2	2	2	2	2	2
100-66	18.125	2	2	2	2	2	2
100-71	18.125	2	2	2	2	2	2
100-126	18.125	2	2	2	2	2	2
100-50	18.75	2	2	2	2	2	2
100-76	18.75	2	2	2	2	2	2
100-80	20	2	2	2	2	2	2
100-44	20.625	2	2	2	2	2	2
Family 14.101
Genotype	Field score	Marker
		AX-8263_01	XF_30.893-02	XF_30.901-01	XF_30.971-01	XF1HRM01	XF1HRM02
k12-10	0	1	1	1	3	1	1
101-291	0	2	2	2	2	2	2
101-313	0	1	1	1	1	1	1
101-221	0	1	1	1	3	1	1
k12-10	0	1	1	1	1	1	1
101-113	0	1	1	1	1	1	1
101-123	0	1	1	1	3	1	1
101-127	0	2	2	2	2	2	2
101-11	0	1	1	1	1	1	1
101-318	0	1	1	1	1	1	1
k08-17	0.416667	1	3	1	1	1	1
101-179	0.625	1	1	1	3	1	1
101-268	0.625	1	1	1	1	1	1
101-6	0.625	1	1	1	3	1	1
101-307	0.714286	1	1	1	3	1	1
101-196	0.714286	1	1	1	3	1	1
101-172	0.833333	1	1	1	1	1	1
101-244	0.833333	1	1	1	3	1	1
101-230	0.833333	1	1	1	1	1	1
101-185	0.833333	1	1	1	1	1	1
13-77-5	0.9375	1	1	1	1	1	1
101-158	1	1	1	1	3	1	1
13-78-57	1	1	1	1	1	1	1
13-78-57	1	1	1	1	3	3	1
101-206	1.25	1	1	1	1	1	1
101-51	1.25	1	1	1	1	1	1
101-14	1.25	1	1	1	3	1	1
101-246	1.25	1	1	1	3	1	1
101-321	1.25	1	1	1	3	1	1
101-154	1.25	1	1	1	3	1	1
101-277	1.25	1	1	1	3	1	1
101-278	1.25	1	1	1	3	1	1
101-7	1.25	1	1	1	1	1	1
101-157	1.25	1	1	1	1	1	1
101-153	1.25	1	1	1	3	1	1
101-58	1.25	1	1	1	3	1	1
101-233	1.25	1	1	1	1	1	1
101-285	1.25	1	1	1	1	1	1
101-102	1.25	1	1	1	1	1	1
101-25	1.25	1	1	1	3	1	1
101-229	1.25	1	1	1	3	1	1
101-322	1.25	1	1	1	1	1	1
101-67	1.25	1	1	1	1	1	1
101-281	1.25	1	1	1	1	1	1
101-169	1.66667	1	1	1	3	1	1
101-218	1.66667	1	1	1	1	1	1
101-305	1.66667	1	1	1	1	1	1
101-283	1.66667	1	1	1	3	1	1
101-151	1.66667	2	2	2	2	2	2
101-27	1.66667	1	1	1	3	1	1
101-42	1.875	1	1	1	1	1	1
101-310	1.875	1	2	1	3	1	2
101-9	1.875	1	1	1	3	1	1
101-55	1.875	1	1	1	1	1	1
101-190	1.875	1	1	1	3	1	1
101-114	1.875	1	1	1	1	1	1
101-135	2.14286	1	1	1	1	1	1
101-243	2.5	1	1	1	1	1	1
101-159	2.5	1	1	1	1	1	1
101-84	2.5	1	1	1	3	1	1
101-306	2.5	1	1	1	3	1	1
101-299	2.5	1	1	1	3	1	1
101-34	2.5	1	1	1	1	1	1
101-141	2.5	1	1	1	3	1	1
101-30	2.5	1	1	1	3	1	1
101-32	2.5	1	1	1	3	1	1
101-37	2.5	1	1	1	3	1	1
101-242	2.5	1	1	1	3	1	1
101-217	2.85714	1	1	1	1	1	1
101-195	3	1	1	1	1	1	1
101-44	3	1	1	1	3	1	1
101-44	3	1	1	1	1	1	1
101-211	3.125	1	1	1	3	1	1
101-250	3.125	1	1	1	1/3	1	1
101-214	3.125	1	1	1	3	1	1
101-295	3.125	1	1	1	3	1	1
101-132	3.125	1	1	1	3	1	1
101-83	3.125	1	1	1	1	1	1
101-13	3.125	1	1	1	1	1	1
101-97	3.125	1	1	1	1	1	1
101-52	3.33333	1	1	1	1	1	1
101-241	3.33333	1	1	1	1	1	1
101-166	3.33333	1	1	1	3	1	1
101-16	3.33333	1	1	1	1	1	1
101-202	3.57143	1	1	1	1	1	1
101-12	3.75	1	1	1	3	1	1
101-167	3.75	1	1	1	3	1	1
101-209	3.75	1	1	1	3	1	1
101-101	3.75	1	1	1	1	1	1
101-89	3.75	1	1	1	3	1	1
101-160	3.75	1	1	1	3	1	1
101-22	3.75	1	1	1	3	1	1
101-184	4.16667	1	1	1	3	1	1
101-171	4.16667	1	1	1	1	1	1
101-192	4.16667	1	1	1	3	1	1
101-175	4.16667	1	1	1	3	1	1
101-276	4.375	1	1	1	3	1	1
101-267	4.375	2	2	2	2	2	2
101-204	4.375	1	1	1	3	1	1
101-59	4.375	1	1	1	3	1	1
101-210	4.375	1	1	1	3	1	1
101-252	4.375	1	1	1	3	1	1
101-314	4.375	1	1	1	3	1	1
101-181	5	1	1	1	3	1	1
101-109	5	1	1	1	3	1	1
101-139	5	1	1	1	3	1	1
101-139	5	1	1	1	1	1	1
101-119	5	1	1	1	3	1	1
101-73	5	1	1	1	3	1	1
101-198	5	1	1	1	1	1	1
101-168	5	1	1	1	3	1	1
101-66	5	1	1	1	3	1	1
101-272	5	1	1	1	3	1	1
101-156	5	1	1	1	3	1	1
101-137	5	1	1	1	1	1	1
101-317	5.625	1	1	1	3	1	1
101-191	5.625	1	1	1	3	1	1
101-106	5.625	1	1	1	3	1	1
101-56	5.625	1	1	1	3	1	1
101-279	5.625	1	1	1	1	1	1
101-62	5.83333	1	1	1	3	1	1
101-110	5.83333	1	1	1	3	1	1
101-148	5.83333	1	1	1	1	1	1
101-311	6	1	1	1	3	1	1
101-33	6.25	2	2	2	2	2	2
101-64	6.25	1	1	1	3	1	1
101-256	6.25	1	1	1	3	1	1
101-80	6.25	1	1	1	1	1	1
101-136	6.25	1	1	1	3	1	1
treasure	6.78571	2	2	2	2	2	2
treasure	6.78571	2	2	2	2	2	2
101-60	6.875	1	1	1	3	1	1
101-197	6.875	1	1	1	3	1	1
101-78	6.875	2	2	2	2	2	2
101-131	7.5	1	1	1	3	1	1
101-300	7.5	2	2	2	2	2	2
101-144	7.5	2	2	2	2	2	2
101-294	7.5	2	2	2	2	2	2
101-194	7.5	2	2	2	2	2	2
101-280	8.125	2	2	2	2	2	2
101-164	8.125	1	1	1	3	1	1
101-286	8.125	1	1	1	1	1	1
101-215	8.125	1	1	1	3	1	1
101-93	8.125	1	1	1	3	1	1
101-249	8.33333	2	2	2	2	2	2
101-162	8.57143	2	2	2	2	2	2
101-186	8.75	2	2	2	2	2	2
101-259	8.75	2	2	2	2	2	2
101-319	8.75	2	2	2	2	2	2
101-253	9.16667	1	1	1	1	1	1
101-303	9.16667	2	2	2	2	2	2
11.28-34	9.28571	2	2	2	2	2	2
101-288	9.28571	2	2	2	2	2	2
101-147	9.375	2	2	2	2	2	2
101-146	9.375	1	1	1	3	1	1
101-41	9.375	2	2	2	2	2	2
101-189	10	1	1	1	3	1	1
101-298	10	2	2	2	2	2	2
101-155	10	2	2	2	2	2	2
101-315	10	2	2	2	2	2	2
101-312	10	2	2	2	2	2	2
101-251	10	2	2	2	2	2	2
101-100	10	2	2	2	2	2	2
101-212	10	2	2	2	2	2	2
101-222	10	2	2	2	2	2	2
101-263	10.625	2	2	2	2	2	2
101-201	10.625	2	2	2	2	2	2
101-240	10.625	2	2	2	2	2	2
101-301	10.625	2	2	2	2	2	2
101-47	10.625	2	2	2	2	2	2
101-35	10.625	2	2	2	2	2	2
101-205	10.625	1	1	1	1	1	1
101-134	10.625	2	2	2	2	2	2
101-203	10.625	2	2	2	2	2	2
101-260	10.7143	2	2	2	2	2	2
101-122	10.8333	2	2	2	2	2	2
101-236	10.8333	1	1	1	3	1	1
101-284	11.25	2	2	2	2	2	2
101-248	11.25	2	2	2	2	2	2
101-238	11.25	1	1	1	3	1	1
101-85	11.25	1	1	1	3	1	1
101-292	11.25	2	2	2	2	2	2
101-149	11.25	2	2	2	2	2	2
101-115	11.25	2	2	2	2	2	2
101-287	11.25	2	2	2	2	2	2
101-28	11.25	2	2	2	2	2	2
101-150	11.25	2	2	2	2	2	2
101-61	11.25	2	2	2	2	2	2
101-48	11.6667	2	2	2	2	2	2
101-183	11.6667	2	2	2	2	2	2
101-63	11.6667	2	2	2	2	2	2
101-282	11.875	2	2	2	2	2	2
101-43	11.875	1	1	1	3	1	1
101-213	11.875	2	2	2	2	2	2
101-188	11.875	1	1	1	1	1	1
101-174	12.1429	2	2	2	2	2	2
earliglow	12.1875	1	2	2	2	1	2
earliglow	12.1875	1	2	2	2	1	2
winterstar	12.3333	2	2	2	2	2	2
winterstar	12.3333	2	2	3	2	2	2
101-18	12.5	2	2	2	2	2	2
101-266	12.5	2	2	2	2	2	2
101-176	12.5	2	2	2	2	2	2
101-177	12.5	2	2	2	2	2	2
101-72	12.5	2	2	2	2	2	2
101-57	12.5	2	2	2	2	2	2
101-302	13.125	2	2	2	2	2	2
101-297	13.125	2	2	2	2	2	2
101-38	13.125	2	2	2	2	2	2
101-23	13.125	2	2	2	2	2	2
101-53	13.125	2	2	2	2	2	2
101-140	13.125	2	2	2	2	2	2
101-125	13.125	2	2	2	2	2	2
101-68	13.3333	2	2	2	2	2	2
101-193	13.5714	2	2	2	2	2	2
fl127	13.75	2	2	2	2	2	2
101-309	13.75	2	2	2	2	2	2
101-19	13.75	2	2	2	2	2	2
101-270	13.75	2	2	2	2	2	2
101-163	13.75	1	1	1	1	1	1
101-208	13.75	2	2	2	2	2	2
101-15	13.75	1	1	1	3	1	1
101-129	13.75	2	2	2	2	2	2
101-255	13.75	2	2	2	2	2	2
fl127	13.75	2	2	2	2	2	2
101-76	13.75	2	2	2	2	2	2
101-111	13.75	2	2	2	2	2	2
101-50	13.75	2	2	2	2	2	2
101-82	13.75	2	2	2	2	2	2
101-2	14.1667	2	2	2	2	2	2
101-245	14.1667	2	2	2	2	2	2
101-75	14.2857	1	1	1	2	2	2
101-152	14.375	2	2	2	2	2	2
101-199	14.375	2	2	2	2	2	2
101-133	14.375	2	2	2	2	2	2
101-220	14.375	1	2	2	2	2	2
101-161	14.375	2	2	2	2	2	2
101-173	14.375	2	2	2	2	2	2
101-24	14.375	2	2	2	2	2	2
101-237	15	1	1	1	3	1	1
101-1	15	2	3	2	2	2	2
101-216	15	2	2	2	2	2	2
festival	15	2	2	3	2	2	2
101-104	15	2	2	2	2	2	2
101-207	15	2	2	2	2	2	2
101-145	15	2	2	2	2	2	2
101-254	15	2	2	2	2	2	2
101-170	15	2	2	2	2	2	2
101-269	15.625	2	2	2	2	2	2
101-320	15.625	2	2	2	2	2	2
101-20	15.625	2	2	2	2	2	2
101-126	15.7143	2	2	2	2	2	2
101-3	15.8333	2	2	2	2	2	2
101-304	16.25	2	2	2	2	2	2
101-224	16.25	2	2	2	2	2	2
101-31	16.25	2	2	2	2	2	2
101-87	16.25	2	2	2	2	2	2
101-257	16.25	2	2	2	2	2	2
101-261	16.25	2	2	2	2	2	2
101-112	16.6667	2	2	2	2	2	2
101-130	16.6667	2	2	2	2	2	2
101-120	16.6667	2	2	2	2	2	2
101-128	16.6667	2	2	2	2	2	2
101-223	16.6667	2	2	2	2	2	2
101-118	16.875	2	2	2	2	2	2
101-5	16.875	2	2	2	2	2	2
101-103	16.875	2	2	2	2	2	2
101-90	16.875	2	2	2	2	2	2
101-29	17.5	2	2	2	2	2	2
101-264	17.5	2	2	2	2	2	2
101-143	17.5	2	2	2	2	2	2
101-88	17.5	2	2	2	2	2	2
101-26	17.5	2	2	2	2	2	2
101-71	17.5	2	2	2	2	2	2
101-4	18.125	2	2	2	2	2	2
101-308	18.125	2	2	2	2	2	2
101-17	18.125	2	2	2	2	2	2
101-247	18.3333	2	2	2	2	2	2
101-271	18.3333	2	2	2	2	2	2
101-91	18.75	2	2	2	2	2	2
101-86	19.375	2	2	2	2	2	2
101-46	20	2	2	2	2	2	2
FL14.101-225 selfing
Genotype	Field score
		AX-8263_01	XF_30.901-01	XF_30.971-01	XF1HRM01
S2	0	1	1	1	1
S27	0	1	1	1	1
S30	0	1	1	1	1
S61	0	1	1	1	1
S101	0	1	1	1	1
S112	0	1	1	1	1
S126	0	1	1	1	1
S134	0	1	1	1	1
S157	0	1	1	1	1
S158	0	1	1	1	1
S167	0	1	1	1	1
S170	0	1	1	1	1
S173	0	1	1	1	1
S187	0	1	1	1	1
S223	0	1	1	1	1
S226	0	1	1	1	1
S234	0	1	1	1	1
S243	0	1	1	1	1
S5	0.125	1	1	1	1
S8	0.125	1	1	1	1
S9	0.125	1	1	1	1
S19	0.125	1	1	1	1
S20	0.125	1	1	1	1
S24	0.125	1	1	1	1
S39	0.125	1	1	1	1
S55	0.125	1	1	1	1
S71	0.125	1	1	1	1
S84	0.125	1	1	1	1
S113	0.125	1	1	1	1
S133	0.125	1	1	1	1
S138	0.125	1	1	1	1
S140	0.125	1	1	1	1
S169	0.125	1	1	1	1
S183	0.125	1	1	1	1
S186	0.125	1	1	1	1
S195	0.125	1	1	1	1
S199	0.125	1	1	1	1
S228	0.125	1	1	1	1
S4	0.25	1	1	1	1
S14	0.25	1	1	1	1
S22	0.25	1	1	1	1
S35	0.25	1	1	1	1
S57	0.25	1	1	1	1
S68	0.25	1	1	1	1
S116	0.25	1	1	1	1
S122	0.25	1	1	1	1
S142	0.25	1	1	1	1
S159	0.25	1	1	1	1
S160	0.25	1	1	1	1
S168	0.25	1	1	1	1
S172	0.25	1	1	1	1
S177	0.25	1	1	1	1
S185	0.25	1	1	1	1
S188	0.25	1	1	1	1
S194	0.25	1	1	1	1
S196	0.25	1	1	1	1
S200	0.25	1	1	1	1
S201	0.25	1	1	1	1
S211	0.25	1	1	1	1
S216	0.25	1	1	1	1
S242	0.25	1	1	1	1
S28	0.375	1	1	1	1
S37	0.375	1	1	1	1
S89	0.375	1	1	1	1
S94	0.375	1	1	1	1
S96	0.375	1	1	1	1
S97	0.375	1	1	1	1
S111	0.375	1	1	1	1
S120	0.375	1	1	1	1
S131	0.375	1	1	1	1
S139	0.375	1	1	1	1
S162	0.375	1	1	1	1
S174	0.375	1	1	1	1
S176	0.375	1	1	1	1
S181	0.375	1	1	1	1
S193	0.375	1	1	1	1
S206	0.375	1	1	1	1
S236	0.375	1	1	1	1
S246	0.375	1	1	1	1
S17	0.5	2	2	2	2
S25	0.5	1	1	1	1
S34	0.5	1	1	1	1
S67	0.5	1	1	1	1
S88	0.5	1	1	1	1
S103	0.5	1	3	1	1
S115	0.5	1	1	1	1
S121	0.5	1	1	1	1
S137	0.5	1	1	1	1
S141	0.5	1	1	1	1
S166	0.5	1	1	1	1
S182	0.5	1	1	1	1
S204	0.5	1	1	1	1
S207	0.5	1	1	1	1
S209	0.5	1	1	1	1
S210	0.5	1	1	1	1
S214	0.5	1	1	1	1
S6	0.625	2	2	2	2
S23	0.625	1	1	1	1
S50	0.625	1	1	1	1
S54	0.625	1	1	1	1
S65	0.625	1	1	1	1
S75	0.625	1	1	1	1
S102	0.625	1	1	1	1
S108	0.625	1	1	1	1
S117	0.625	2	2	2	2
S150	0.625	1	1	1	1
S153	0.625	1	1	1	1
S165	0.625	1	1	1	1
S171	0.625	2	2	2	2
S198	0.625	1	1	1	1
S227	0.625	1	1	1	1
S11	0.75	1	1	1	1
S58	0.75	1	1	1	1
S59	0.75	1	1	1	1
S77	0.75	2	2	2	2
S79	0.75	1	1	1	1
S86	0.75	2	2	2	2
S91	0.75	2	2	2	2
S151	0.75	1	1	1	1
S245	0.75	1	1	1	1
S247	0.75	1	1	1	1
S232	0.7625	1	1	1	1
S32	0.875	1	1	1	1
S40	0.875	1	1	1	1
S70	0.875	2	2	2	2
S93	0.875	1	1	1	1
S114	0.875	1	1	1	1
S127	0.875	1	1	1	1
S148	0.875	2	2	2	2
S178	0.875	1	1	1	1
S179	0.875	1	1	1	1
S213	0.875	1	1	1	1
S219	0.875	1	1	1	1
S221	0.875	1	1	1	1
S250	0.875	1	1	1	1
S10	1	2	2	2	2
S13	1	1	1	1	1
S41	1	1	1	1	1
S49	1	1	1	1	1
S63	1	2	2	2	2
S78	1	1	1	1	1
S95	1	1	1	1	1
S105	1	2	2	2	2
S106	1	2	2	2	2
S110	1	1	1	1	1
S119	1	1	1	1	1
S125	1	2	2	2	2
S128	1	1	1	1	1
S163	1	2	2	2	2
S192	1	1	1	1	1
S215	1	1	1	1	1
S220	1	1	1	1	1
S45	1.125	1	1	1	1
S48	1.125	2	2	2	2
S73	1.125	1	1	1	1
S81	1.125	1	1	1	1
S87	1.125	1	1	1	1
S92	1.125	2	2	2	2
S107	1.125	2	2	2	2
S118	1.125	1	1	1	1
S136	1.125	1	1	1	1
S143	1.125	1	1	1	1
S191	1.125	1	1	1	1
S239	1.125	1	1	1	1
S251	1.125	2	2	2	2
S1	1.25	1	3	2	2
S7	1.25	1	1	1	1
S21	1.25	2	2	2	2
S66	1.25	1	1	1	1
S98	1.25	1	1	1	1
S100	1.25	2	2	2	2
S124	1.25	1	1	1	1
S129	1.25	1	1	1	1
S175	1.25	2	2	2	2
S180	1.25	1	1	1	1
S230	1.25	1	1	1	1
S231	1.25	1	1	1	1
S244	1.25	1	1	1	1
S248	1.25	2	2	2	2
S33	1.375	2	2	2	2
S36	1.375	1	1	1	1
S69	1.375	1	1	1	1
S72	1.375	2	2	2	2
S90	1.375	1	1	1	1
S154	1.375	1	1	1	1
S202	1.375	1	1	1	1
S222	1.375	1	1	1	1
S235	1.375	2	2	2	2
S238	1.375	2	2	2	2
S31	1.5	2	2	2	2
S38	1.5	2	2	2	2
S53	1.5	2	2	2	2
S56	1.5	2	2	2	2
S83	1.5	1	1	1	1
S85	1.5	1	1	1	1
S99	1.5	1	1	1	1
S135	1.5	1	1	1	1
S144	1.5	1	1	1	1
S146	1.5	1	1	1	1
S149	1.5	1	1	1	1
S189	1.5	2	2	2	2
S205	1.5	2	2	2	2
S208	1.5	2	2	2	2
S217	1.5	1	2	2	2
S224	1.5	1	2	2	2
S233	1.5	2	2	2	2
S237	1.5	1	1	1	1
S3	1.625	1	1	1	1
S104	1.625	2	2	2	2
S152	1.625	2	2	2	2
S249	1.625	2	2	2	2
S51	1.75	1	1	1	1
S52	1.75	1	1	1	1
S82	1.75	2	2	2	2
S197	1.75	2	2	2	2
S225	1.75	1	2	2	2
S15	1.875	1	1	1	1
S18	1.875	2	2	2	2
S44	1.875	1	1	1	1
S74	1.875	2	2	2	2
S80	1.875	2	2	2	2
S155	1.875	1	1	1	1
S156	1.875	2	2	2	2
S161	1.875	2	2	2	2
S190	1.875	1	1	1	1
S212	1.875	1	1	1	1
S12	2	1	1	1	1
S16	2	2	2	2	2
S29	2	1	1	1	1
S42	2	2	2	2	2
S43	2	1	1	1	1
S46	2	1	1	1	1
S47	2	1	1	1	1
S60	2	2	2	2	2
S62	2	2	2	2	2
S64	2	2	2	2	2
S76	2	1	1	1	1
S130	2	2	2	2	2
S132	2	2	2	2	2
S145	2	2	2	2	2
S164	2	2	2	2	2
S218	2	1	1	2	2

## Sheet: Supplementary table 3
Supplementary table 3. The list of gene locating in the FaRXf1 region ('FaFB2").
Annotation Name	Functional Annotation
59855-FaFB.00g732870.m01	PREDICTED: Fragaria vesca subsp. vesca chaperone protein ClpB3, chloroplastic (LOC101300650), transcript variant X2, mRNA
59855-FaFB.00g732900.m01	PREDICTED: Fragaria vesca subsp. vesca membrane-anchored ubiquitin-fold protein 1 (LOC101300166), transcript variant X4, mRNA
59855-FaFB.00g732880.m01	PREDICTED: Fragaria vesca subsp. vesca F-box/kelch-repeat protein At3g06240-like (LOC101307822), mRNA
59855-FaFB.00g732890.m01	PREDICTED: Fragaria vesca subsp. vesca putative proline--tRNA ligase C19C7.06 (LOC101307525), mRNA
59855-FaFB.00g732910.m01	PREDICTED: Fragaria vesca subsp. vesca probable galacturonosyltransferase 14 (LOC101299885), transcript variant X2, mRNA
59855-FaFB.00g732920.m01	PREDICTED: Fragaria vesca subsp. vesca nucleosome assembly protein 1;3-like (LOC101307238), transcript variant X5, mRNA
59855-FaFB.00g732950.m01	PREDICTED: Fragaria vesca subsp. vesca LYR motif-containing protein 4 (LOC101299107), mRNA
59855-FaFB.00g732940.m01	PREDICTED: Fragaria vesca subsp. vesca pentatricopeptide repeat-containing protein At5g39350 (LOC101306950), mRNA
59855-FaFB.00g732970.m01	PREDICTED: Fragaria vesca subsp. vesca 25.3 kDa vesicle transport protein-like (LOC101298530), mRNA
59855-FaFB.00g732960.m01	PREDICTED: Rosa chinensis tyrosine--tRNA ligase 1, cytoplasmic (LOC112184062), mRNA
59855-FaFB.00g732980.m01	PREDICTED: Fragaria vesca subsp. vesca DNA-directed RNA polymerase I subunit rpa49-like (LOC101306367), mRNA
59855-FaFB.00g733000.m01	PREDICTED: Fragaria vesca subsp. vesca alpha-1,4 glucan phosphorylase L isozyme, chloroplastic/amyloplastic-like (LOC101297942), mRNA
59855-FaFB.00g732990.m01	PREDICTED: Fragaria vesca subsp. vesca BAG family molecular chaperone regulator 8, chloroplastic (LOC101298238), mRNA
59855-FaFB.00g733020.m01	PREDICTED: Fragaria vesca subsp. vesca probable receptor-like protein kinase At1g67000 (LOC101306077), mRNA
59855-FaFB.00g733010.m01	PREDICTED: Fragaria vesca subsp. vesca alpha-1,4 glucan phosphorylase L isozyme, chloroplastic/amyloplastic-like (LOC101297942), mRNA
59855-FaFB.00g733030.m01	PREDICTED: Fragaria vesca subsp. vesca uncharacterized LOC101305788 (LOC101305788), mRNA
59855-FaFB.00g733040.m01	PREDICTED: Fragaria vesca subsp. vesca putative disease resistance protein RGA3 (LOC101291747), transcript variant X2, mRNA
59855-FaFB.00g733050.m01	PREDICTED: Fragaria vesca subsp. vesca putative disease resistance protein RGA3 (LOC101291747), transcript variant X2, mRNA
59855-FaFB.00g733060.m01	PREDICTED: Fragaria vesca subsp. vesca uncharacterized LOC101297651 (LOC101297651), transcript variant X3, mRNA
59855-FaFB.00g733080.m01	PREDICTED: Fragaria vesca subsp. vesca U5 small nuclear ribonucleoprotein 200 kDa helicase-like (LOC101305204), mRNA
59855-FaFB.00g733090.m01	PREDICTED: Fragaria vesca subsp. vesca U5 small nuclear ribonucleoprotein 200 kDa helicase-like (LOC101305204), mRNA
59855-FaFB.00g733100.m01	PREDICTED: Fragaria vesca subsp. vesca uncharacterized LOC105352448 (LOC105352448), mRNA
59855-FaFB.00g733110.m01	PREDICTED: Fragaria vesca subsp. vesca uncharacterized LOC105352448 (LOC105352448), mRNA
59855-FaFB.00g733120.m01	PREDICTED: Fragaria vesca subsp. vesca uncharacterized LOC101304902 (LOC101304902), mRNA
59855-FaFB.00g733160.m01	PREDICTED: Fragaria vesca subsp. vesca 40S ribosomal protein S19-1-like (LOC101297360), mRNA
59855-FaFB.00g733170.m01	PREDICTED: Fragaria vesca subsp. vesca probable mitochondrial-processing peptidase subunit beta (LOC101297069), mRNA
59855-FaFB.00g733180.m01	PREDICTED: Fragaria vesca subsp. vesca biotin carboxyl carrier protein of acetyl-CoA carboxylase 2, chloroplastic (LOC101296789), mRNA
59855-FaFB.00g733190.m01	PREDICTED: Fragaria vesca subsp. vesca nipped-B-like protein A (LOC101303444), mRNA
59855-FaFB.00g733200.m01	PREDICTED: Fragaria vesca subsp. vesca nipped-B-like protein A (LOC101303444), mRNA
59855-FaFB.00g733210.m01	PREDICTED: Rosa chinensis putative RING-H2 finger protein ATL12 (LOC112188987), mRNA
59855-FaFB.00g733220.m01	PREDICTED: Fragaria vesca subsp. vesca putative disease resistance protein RGA3 (LOC101294391), transcript variant X2, mRNA
59855-FaFB.00g733230.m01	PREDICTED: Fragaria vesca subsp. vesca ATP-dependent DNA helicase PIF1-like (LOC101294275), mRNA
59855-FaFB.00g733240.m01	PREDICTED: Fragaria vesca subsp. vesca expansin-A23-like (LOC101301999), mRNA
59855-FaFB.00g733250.m01	PREDICTED: Fragaria vesca subsp. vesca expansin-A23-like (LOC101291167), mRNA
59855-FaFB.00g733270.m01	PREDICTED: Fragaria vesca subsp. vesca expansin-A23-like (LOC101301419), mRNA
59855-FaFB.00g733290.m01	PREDICTED: Fragaria vesca subsp. vesca F-box protein At5g39250 (LOC101296127), mRNA
59855-FaFB.00g733280.m01	PREDICTED: Fragaria vesca subsp. vesca expansin-A22-like (LOC101301129), mRNA
59855-FaFB.00g733300.m01	PREDICTED: Fragaria vesca subsp. vesca uncharacterized LOC105352447 (LOC105352447), mRNA
59855-FaFB.00g733310.m01	PREDICTED: Fragaria vesca subsp. vesca UDP-glycosyltransferase 83A1 (LOC101299697), mRNA
59855-FaFB.00g733330.m01	PREDICTED: Fragaria vesca subsp. vesca transcription initiation factor IIB-2 (LOC101299115), mRNA
59855-FaFB.00g733340.m01	PREDICTED: Fragaria vesca subsp. vesca uncharacterized LOC101298820 (LOC101298820), mRNA
59855-FaFB.00g733350.m01	PREDICTED: Fragaria vesca subsp. vesca uncharacterized LOC101298534 (LOC101298534), transcript variant X2, mRNA
59855-FaFB.00g733360.m01	PREDICTED: Fragaria vesca subsp. vesca uncharacterized LOC101295546 (LOC101295546), mRNA
59855-FaFB.00g733370.m01	PREDICTED: Fragaria vesca subsp. vesca protein RIK (LOC101295253), transcript variant X2, misc_RNA
59855-FaFB.00g733380.m01	PREDICTED: Fragaria vesca subsp. vesca exocyst complex component EXO70B1 (LOC101294966), mRNA
59855-FaFB.00g733390.m01	PREDICTED: Fragaria vesca subsp. vesca serine carboxypeptidase-like 25 (LOC101294681), mRNA
59855-FaFB.00g733400.m01	PREDICTED: Fragaria vesca subsp. vesca uncharacterized LOC101293908 (LOC101293908), transcript variant X2, mRNA
59855-FaFB.00g733410.m01	PREDICTED: Fragaria vesca subsp. vesca uncharacterized LOC105352445 (LOC105352445), mRNA
59855-FaFB.00g733420.m01	PREDICTED: Fragaria vesca subsp. vesca uncharacterized LOC101297367 (LOC101297367), transcript variant X3, mRNA
59855-FaFB.00g733430.m01	PREDICTED: Fragaria vesca subsp. vesca uncharacterized LOC105352731 (LOC105352731), mRNA
59855-FaFB.00g733440.m01	PREDICTED: Fragaria vesca subsp. vesca LRR receptor-like serine/threonine-protein kinase RPK2 (LOC101297075), mRNA
59855-FaFB.00g733450.m01	PREDICTED: Fragaria vesca subsp. vesca ninja-family protein AFP3-like (LOC101293613), transcript variant X2, mRNA
59855-FaFB.00g733480.m01	PREDICTED: Fragaria vesca subsp. vesca putative G3BP-like protein (LOC101296796), mRNA
59855-FaFB.00g733490.m01	PREDICTED: Fragaria vesca subsp. vesca phenolic glucoside malonyltransferase 1-like (LOC101296506), mRNA

## Sheet: Supplementary table 4
Supplementary table 4. The summary statistics of HiFi sequencing of FL17.68-110.
Raw data summary
Number of Bases	Number of Reads	N50 Read Length	Mean Read Length	Insert Length (Mean)
252962927249	2845752	185339	88891	14729

## Sheet: Supplementary table 5
Supplementary table 5. Scaffolding completeness using Merqury.
Scaffold Name	Hapmer	Unique Hapmer Number	Total Hapmer Number	Completeness
ragtag.scaffolds_FL127	all	348705377	391385008	89.0952
ragtag.scaffolds_14.100-59	all	327548523	391385008	83.6896
both	all	385272299	391385008	98.4382
ragtag.scaffolds_FL127	FL127-p1_4.hapmer	24118878	24393681	98.8735
ragtag.scaffolds_FL127	14.100-59-p1_4.hapmer	1468433	23340946	6.29123
ragtag.scaffolds_14.100-59	FL127-p1_4.hapmer	593363	24393681	2.43245
ragtag.scaffolds_14.100-59	14.100-59-p1_4.hapmer	23151209	23340946	99.1871
both	FL127-p1_4.hapmer	24143051	24393681	98.9726
both	14.100-59-p1_4.hapmer	23154512	23340946	99.2013

## Sheet: Supplementary table 6
Supplementary Table 6. List of genes located in FaRXf1 region (FL14.100-59 haploid and 'Florida127' haploid)
Annotation	Predicted Gene Function
Fa.00g675630	nucleosome assembly protein 1;3-like (LOC101307238), transcript variant X5, mRNA
Fa.00g675650	pentatricopeptide repeat-containing protein At5g39350 (LOC101306950), mRNA
Fa.00g675700	BAG family molecular chaperone regulator 8, chloroplastic (LOC101298238), mRNA
Fa.00g675580	Fragaria vesca subsp. americana clone fosmid 52E09, complete sequence
Fa.00g675670	PREDICTED: Rosa chinensis tyrosine--tRNA ligase 1, cytoplasmic (LOC112184062), mRNA
Fa.00g675600	membrane-anchored ubiquitin-fold protein 1 (LOC101300166), transcript variant X4, mRNA
Fa.00g675720	probable receptor-like protein kinase At1g67000 (LOC101306077), mRNA
Fa.00g675620	nucleosome assembly protein 1;3-like (LOC101307238), transcript variant X5, mRNA
Fa.00g675590	putative proline--tRNA ligase C19C7.06 (LOC101307525), mRNA
Fa.00g675690	DNA-directed RNA polymerase I subunit rpa49-like (LOC101306367), mRNA
Fa.00g675640	uncharacterized LOC105352885 (LOC105352885), transcript variant X3, mRNA
Fa.00g675710	alpha-1,4 glucan phosphorylase L isozyme, chloroplastic/amyloplastic-like (LOC101297942), mRNA
Fa.00g675660	LYR motif-containing protein 4 (LOC101299107), mRNA
Fa.00g675610	probable galacturonosyltransferase 14 (LOC101299885), transcript variant X2, mRNA
Fa.00g675680	25.3 kDa vesicle transport protein-like (LOC101298530), mRNA
Fa.00g675940	uncharacterized LOC101295546 (LOC101295546), mRNA
Fa.00g675840	expansin-A23-like (LOC101291167), mRNA
Fa.00g676080	putative G3BP-like protein (LOC101296796), mRNA
Fa.00g676010	uncharacterized LOC101293908 (LOC101293908), transcript variant X2, mRNA
Fa.00g675790	biotin carboxyl carrier protein of acetyl-CoA carboxylase 2, chloroplastic (LOC101296789), mRNA
Fa.00g675960	exocyst complex component EXO70B1 (LOC101294966), mRNA
Fa.00g675890	UDP-glycosyltransferase 83A1-like (LOC101299986), mRNA
Fa.00g676030	uncharacterized LOC101297367 (LOC101297367), transcript variant X3, mRNA
Fa.00g675770	40S ribosomal protein S19-1-like (LOC101297360), mRNA
Fa.00g675870	F-box protein At5g39250 (LOC101296127), mRNA
Fa.00g675970	serine carboxypeptidase-like 25 (LOC101294681), mRNA
Fa.00g676050	LRR receptor-like serine/threonine-protein kinase RPK2 (LOC101297075), mRNA
Fa.00g676000	40S ribosomal protein S9-2 (LOC101295733), mRNA
Fa.00g675920	uncharacterized LOC101298820 (LOC101298820), mRNA
Fa.00g675990	uncharacterized LOC101297658 (LOC101297658), transcript variant X3, ncRNA
Fa.00g675800	nipped-B-like protein A (LOC101303444), mRNA
Fa.00g675740	U5 small nuclear ribonucleoprotein 200 kDa helicase-like (LOC101305204), mRNA
Fa.00g675950	protein RIK (LOC101295253), transcript variant X2, misc_RNA
Fa.00g676020	uncharacterized LOC105352445 (LOC105352445), mRNA
Fa.00g675850	expansin-A23-like (LOC101301419), mRNA
Fa.00g676090	phenolic glucoside malonyltransferase 1-like (LOC101296506), mRNA
Fa.00g675780	probable mitochondrial-processing peptidase subunit beta (LOC101297069), mRNA
Fa.00g675900	UDP-glycosyltransferase 83A1 (LOC101299697), mRNA
Fa.00g675830	expansin-A23-like (LOC101301999), mRNA
Fa.00g676040	uncharacterized LOC105352731 (LOC105352731), mRNA
Fa.00g675810	NAC domain-containing protein 67-like (LOC101303151), mRNA
Fa.00g675910	transcription initiation factor IIB-2 (LOC101299115), mRNA
Fa.00g675880	uncharacterized LOC105352447 (LOC105352447), mRNA
Fa.00g676060	ninja-family protein AFP3-like (LOC101293613), transcript variant X2, mRNA
Fa.00g675860	expansin-A22-like (LOC101301129), mRNA
Fa.00g675730	uncharacterized LOC101305788 (LOC101305788), mRNA
Fa.00g675930	uncharacterized LOC101298534 (LOC101298534), transcript variant X2, mRNA
Annotation	Predicted Gene Function
Fa.00g771080.m01	Threonine--tRNA ligase, mitochondrial-like (LOC101306153), transcript variant X3, mRNA
Fa.00g771090.m01	Protein ENHANCED DISEASE RESISTANCE 2 (LOC101306446), transcript variant X2, mRNA
Fa.00g771100.m01	FAR1-RELATED SEQUENCE 5 (LOC112194297), transcript variant X3, mRNA
Fa.00g771120.m01	SNF1-related protein kinase catalytic subunit alpha KIN10 (LOC101307030), mRNA
Fa.00g771130.m01	SNF1-related protein kinase catalytic subunit alpha KIN10 (LOC101307030), mRNA
Fa.00g771140.m01	Endo-1,3(4)-beta-glucanase 2-like (LOC101314783), mRNA
Fa.00g771150.m01	Putative endo-1,3(4)-beta-glucanase 2 (LOC112186895), mRNA
Fa.00g771160.m01	Transcription factor ERF42 mRNA, complete cds
Fa.00g771170.m01	CSC1-like protein HYP1 (LOC101307320), mRNA
Fa.00g771180.m01	Vesicle transport v-SNARE 13 (LOC101307608), mRNA
Fa.00g771190.m01	Pentatricopeptide repeat-containing protein At5g15340, mitochondrial (LOC101290886), mRNA
Fa.00g771200.m01	Expansin-A23-like (LOC101291167), mRNA
Fa.00g771210.m01	Uncharacterized LOC101307907 (LOC101307907), transcript variant X2, mRNA
Fa.00g771220.m01	Probable disease resistance protein At4g27220 (LOC101303577), transcript variant X3, misc_RNA
Fa.00g771230.m01	Pentatricopeptide repeat-containing protein At5g15280-like (LOC101293811), mRNA
Fa.00g771240.m01	Putative F-box/LRR-repeat protein At3g59160 (LOC105352453), transcript variant X2, mRNA
Fa.00g771250.m01	Putative disease resistance protein RGA3 (LOC101294488), transcript variant X12, mRNA
Fa.00g771260.m01	B3 domain-containing transcription factor LEC2-like (LOC101298714), transcript variant X2, misc_RNA
Fa.00g771280.m01	Uncharacterized LOC101304902 (LOC101304902), mRNA
Fa.00g771300.m01	Putative F-box protein At4g22170 (LOC101304316), transcript variant X1, mRNA
Fa.00g771310.m01	40S ribosomal protein S19-1-like (LOC101297360), mRNA
Fa.00g771320.m01	Probable mitochondrial-processing peptidase subunit beta (LOC101297069), mRNA
Fa.00g771330.m01	Biotin carboxyl carrier protein of acetyl-CoA carboxylase 2, chloroplastic (LOC101296789), mRNA
Fa.00g771340.m01	Nipped-B-like protein A (LOC101303444), mRNA
Fa.00g771350.m01	NAC domain-containing protein 67-like (LOC101303151), mRNA
Fa.00g771360.m01	Putative RING-H2 finger protein ATL12 (LOC112188987), mRNA
Fa.00g771380.m01	Uncharacterized LOC101301069 (LOC101301069), transcript variant X5, ncRNA
Fa.00g771390.m01	Expansin-A23-like (LOC101301999), mRNA
Fa.00g771400.m01	Uncharacterized LOC105352886 (LOC105352886), transcript variant X2, mRNA
Fa.00g771410.m01	Expansin-A23-like (LOC101291167), mRNA
Fa.00g771420.m01	Expansin-A23-like (LOC101301419), mRNA
Fa.00g771430.m01	Expansin-A22-like (LOC101301129), mRNA
Fa.00g771450.m01	Uncharacterized LOC105352447 (LOC105352447), mRNA
Fa.00g771460.m01	UDP-glycosyltransferase 83A1 (LOC101299697), mRNA
Fa.00g771480.m01	Transcription initiation factor IIB-2 (LOC101299115), mRNA
Fa.00g771490.m01	Uncharacterized LOC101298820 (LOC101298820), mRNA
Fa.00g771500.m01	Uncharacterized LOC101298534 (LOC101298534), transcript variant X2, mRNA
Fa.00g771510.m01	Uncharacterized LOC101295546 (LOC101295546), mRNA
Fa.00g771520.m01	Protein RIK (LOC101295253), transcript variant X2, misc_RNA
Fa.00g771530.m01	Exocyst complex component EXO70B1 (LOC101294966), mRNA
Fa.00g771540.m01	Exocyst complex component EXO70B1 (LOC101294966), mRNA
Fa.00g771550.m01	Serine carboxypeptidase-like 25 (LOC101294681), mRNA
Fa.00g771560.m01	Uncharacterized LOC101297658 (LOC101297658), transcript variant X3, ncRNA
Fa.00g771570.m01	Uncharacterized LOC101293908 (LOC101293908), transcript variant X2, mRNA
Fa.00g771580.m01	Uncharacterized LOC105352445 (LOC105352445), mRNA
Fa.00g771590.m01	Uncharacterized LOC101297367 (LOC101297367), transcript variant X3, mRNA
Fa.00g771600.m01	Uncharacterized LOC105352731 (LOC105352731), mRNA
Fa.00g771610.m01	uLRR receptor-like serine/threonine-protein kinase RPK2 (LOC101297075), mRNA
Fa.00g771620.m01	Ninja-family protein AFP3-like (LOC101293613), transcript variant X2, mRNA
Fa.00g771650.m01	Putative G3BP-like protein (LOC101296796), mRNA
Fa.00g771660.m01	Uncharacterized LOC101290914 (LOC101290914), mRNA
Fa.00g771670.m01	Phenolic glucoside malonyltransferase 1-like (LOC101296506), mRNA

## Sheet: Supplementary table 7
Supplementary Table 7. Primer list for BAC library screening
Name	Forward Primer (5'-3')	Reverse Primer (5'-3')
AX-89898263	CATGCAGATAACAAGGCCATTAC	CGATGCAGCACTCCAAATTC
AX-89798107	ACCATTCTTTCCCATCCTACAC	TGCTGGTGACTTTCAGGTATT
AX-89840981	CTACCAAGAGGACAAGGCTTAC	GCCTTCACTCTCTTCTCTCTTC
AX-89798089	GCGCCCAATGATCTGAATTAAA	AGAGTGAGCATCAGGACATAAC
AX-89810614	GGAGATGATCCTGATGCTCAAA	GTCCATCAAATCCCAACACAAC
AX-89798073	GGATGCGGTGTGAACTAAAGA	AGCATCCGCATATACATTCCTC
AX-89898194	TTAAGGTCAAGCACCAGTAACA	CCCGTCATAGTCTTGGGATTT
C107-2	AGAAGCTCGTCCTAACTGG	TCACGTGTAGCAAACTCAAA
C107-3 (XF1HRM2)	AAATGTCTCGTCCAAGCATA	GAGAGGACATGGCAATTTGA
AX-89898137	GCAGTTCTTGATGGCTTAACTTC	CGAGCTTCATCTTCCTTTGTTTC
AX-89840851	TTGTGTTAGGCTAGCAGTTTGA	AAGATAGGCAGGCACCTAAATC
AM001-C12-M13	ATATAATGCAAAAAGTGGCT	GTAATGACCCTTTTCTCTCC

## Sheet: Supplementary table 8
Supplementary table 8. Result of BAC library screening with eleven markers.
Probe		AX-89898263		AX-89798107		AX-89840981		AX-89798089		AX-89810614		AX-89798073		AX-89898194		C107-2		C107-3		AX-89898137		AX-89840851		Total
Polymorphism Type		C		A/G		G		G		G		G		C/A		Deletion		Deletion		G		T/C
Physical location in		30.76		30.88		30.88		30.93		30.94		30.98		31		31.05		31.14		31.22		31.36
Camarosa Chr. 6-2 (mbp)
Distance between			118596		750		54415		957		41095		18162		229135		87942		86935		134654
two markers (bp)
FL11.77-96	AB1	24		11		7		2		2		2		20		_		_		10		4		82	182
	AH3	22		17		18		6		8		19		1		_		_		2		7		100
Florida Brilliance	BB1	7		36		30		2		18		4		2		_		_		4		5		108	208
	BH3	12		21		9		4		4		2		1		_		_		2		45		100
FL14.101-225	CB1	5		37		40		1		2		4		8		5		1		11		4		112	235
	CH3	26		27		42		3		7		5		3		2		1		3		7		123
Selected Clone for NGS		1		-		-		-		-		3		1		3		-		-		-			8

## Sheet: Supplementary table 9
culture collection
SourceID	Label	Year ID	Number	DateReceived	Genus	Species	Host	Variety	Tissue	Disease	State	County	Source (farm/grower)	Original ID	SingleSpored	Comments	Nonviable
Field	xf06-80	2006	80	2006-11-09	Xanthomonas	fragariae	Strawberry	Festival	leaf	Angular leaf spot	FL	Citrus	Ferris Farms	78b	Yes	pcr confirmed ID	FALSE
Field	xf06-81	2006	81	2006-11-09	Xanthomonas	fragariae	Strawberry	Festival	leaf	Angular leaf spot	FL	Citrus	Ferris Farms	79	Yes	pcr confirmed ID	FALSE
Field	xf09-20	2009	20	2009-03-19	Xanthomonas	fragariae	Strawberry	Festival	leaf	Angular leaf spot	FL	USA	GCREC	F6	Yes	pcr confirmed ID XF9-XF11 (TS - 4/7/09)	FALSE
Field	xf09-32	2009	32	2009-03-19	Xanthomonas	fragariae	Strawberry	Ventana	leaf	Angular leaf spot	FL	USA	GCREC	V4	Yes	pcr confirmed ID XF9-XF11 (TS - 4/7/09)	FALSE

## Sheet: Supplementary table 10
Supplementary table 9. Statistics of RNA-sequencing
	INFT_48		INFT_96		INSC_48		INSC_96		IN59_48		IN59_96		IN154_48		IN154_96
	Left Reads	Right Reads	Left Reads	Right Reads	Left Reads	Right Reads	Left Reads	Right Reads	Left Reads	Right Reads	Left Reads	Right Reads	Left Reads	Right Reads	Left Reads	Right Reads
Raw Reads	25214835	25214835	24761116	24761116	35981393	35981393	23656613	23656613	32461123	32461123	26574173	26574173	26604985	26604985	22077448	22077448
Mapped Reads	18505287	21421363	20689448	19630804	29634962	23626973	19922639	17014057	21182903	27554694	22459821	19502313	18803681	22513048	18642550	16209725
(% of all reads)	0.734	0.85	0.836	0.793	0.824	0.657	0.842	0.719	0.653	0.849	0.845	0.734	0.707	0.846	0.844	0.734
Multiple Aligned Reads	3234064	4062515	3788520	3484074	7158157	5356050	3909103	3064556	4742909	6614410	4234222	3393270	3388101	4467589	3628452	2925185
(% of filtered reads)	0.175	0.19	0.183	0.177	0.242	0.227	0.196	0.18	0.224	0.24	0.189	0.174	0.18	0.198	0.195	0.18
Overall Read Mapping Rate	0.792		0.814		0.74		0.781		0.751		0.79		0.776		0.789
Aligned Pairs	17447568		18286681		22235330		15962601		20011770		18361821		17741097		15250535
Multiple Alignments	2987158		3156277		4999524		2808517		4450948		3122569		3135288		2700015
(% of aligned pairs)	0.171		0.173		0.225		0.176		0.222		0.17		0.177		0.177
Discordant Alignments	1107077		1113740		2461660		1054824		2195100		1104636		1150929		975000
(% of aligned pairs)	0.063		0.061		0.111		0.066		0.11		0.06		0.065		0.064
Concordant Pair Alignment Rate	0.648		0.694		0.55		0.63		0.549		0.649		0.624		0.647
